# Supplementary material for: Luffy gen. nov., a new genus of Staphylinina (Coleoptera, Staphylinidae, Staphylininae), remarkable for understanding the Eucibdelus lineage
Source: Zookeys. 2026 Jun 5;1281:247–64. doi: 10.3897/zookeys.1281.198593 (PMC13263720; doi:10.3897/zookeys.1281.198593)
Supplement: XML Treatment for Luffy [file zookeys.1281.198593-treatment1.xml]

<!DOCTYPE tp:taxon-treatment
  PUBLIC "-//TaxonX//DTD Taxonomic Treatment Publishing DTD v0 20100105//EN" "tax-treatment-NSO.dtd">
<tp:taxon-treatment xmlns:tp="http://www.plazi.org/taxpub"><tp:treatment-meta><kwd-group><label>Taxon classification</label><kwd>
              <named-content content-type="kingdom">Animalia</named-content>
            </kwd><kwd>
              <named-content content-type="order">Coleoptera</named-content>
            </kwd><kwd>
              <named-content content-type="family">Staphylinidae</named-content>
            </kwd></kwd-group><mixed-citation publication-type="journal"><person-group><name><surname>Hu</surname><given-names>Fang-Shuo</given-names></name><name><surname>Solodovnikov</surname><given-names>Alexey</given-names></name></person-group><article-title><italic><tp:taxon-name><tp:taxon-name-part taxon-name-part-type="genus" reg="Luffy">Luffy</tp:taxon-name-part></tp:taxon-name></italic> gen. nov., a new genus of <tp:taxon-name><tp:taxon-name-part taxon-name-part-type="subtribe" reg="Staphylinina">Staphylinina</tp:taxon-name-part></tp:taxon-name> (<tp:taxon-name><tp:taxon-name-part taxon-name-part-type="order" reg="Coleoptera">Coleoptera</tp:taxon-name-part></tp:taxon-name>, <tp:taxon-name><tp:taxon-name-part taxon-name-part-type="family" reg="Staphylinidae">Staphylinidae</tp:taxon-name-part></tp:taxon-name>, <tp:taxon-name><tp:taxon-name-part taxon-name-part-type="subfamily" reg="Staphylininae">Staphylininae</tp:taxon-name-part></tp:taxon-name>), remarkable for understanding the <italic><tp:taxon-name><tp:taxon-name-part taxon-name-part-type="genus" reg="Eucibdelus">Eucibdelus</tp:taxon-name-part></tp:taxon-name></italic> lineage</article-title><source>Zookeys</source><day>05</day><month>06</month><year>2026</year><volume>1281</volume><fpage>247</fpage><lpage>264</lpage><pub-id pub-id-type="doi">10.3897/zookeys.1281.198593</pub-id></mixed-citation></tp:treatment-meta><tp:nomenclature><label>Genus</label><tp:taxon-name><object-id xmlns:xlink="http://www.w3.org/1999/xlink" content-type="arpha" xlink:type="simple">D28ED20E-E61F-593C-A359-34109B63BC81</object-id>
                		<tp:taxon-name-part taxon-name-part-type="genus" reg="Luffy">Luffy</tp:taxon-name-part>
                	
                		<object-id xmlns:xlink="http://www.w3.org/1999/xlink" content-type="zoobank" xlink:type="simple">https://zoobank.org/6EFBA1B1-CC01-41A0-B5A9-6F57B9CAA88B</object-id>
                	</tp:taxon-name><tp:taxon-status xmlns:xlink="http://www.w3.org/1999/xlink" xlink:type="simple">gen. nov.</tp:taxon-status><xref ref-type="fig" rid="F1">Figs 1</xref><xref ref-type="fig" rid="F2">, 2</xref><xref ref-type="fig" rid="F3">, 3, 5A, 6A</xref></tp:nomenclature><tp:treatment-sec sec-type="Type species"><title>Type species:</title><p><italic><tp:taxon-name><tp:taxon-name-part taxon-name-part-type="genus" reg="Luffy">Luffy</tp:taxon-name-part> <tp:taxon-name-part taxon-name-part-type="species" reg="schillhammeri">schillhammeri</tp:taxon-name-part></tp:taxon-name></italic> sp. nov.</p></tp:treatment-sec><tp:treatment-sec sec-type="Included species"><title>Included species:</title><p><italic><tp:taxon-name><tp:taxon-name-part taxon-name-part-type="genus" reg="Luffy">Luffy</tp:taxon-name-part> <tp:taxon-name-part taxon-name-part-type="species" reg="nika">nika</tp:taxon-name-part></tp:taxon-name></italic> sp. nov., <italic><tp:taxon-name><tp:taxon-name-part taxon-name-part-type="genus" reg="Luffy">L.</tp:taxon-name-part> <tp:taxon-name-part taxon-name-part-type="species" reg="schillhammeri">schillhammeri</tp:taxon-name-part></tp:taxon-name></italic> sp. nov.</p></tp:treatment-sec><tp:treatment-sec sec-type="Diagnosis"><title>Diagnosis.</title><p>The genus can be diagnosed by narrow, not expanded protarsi in both sexes (Fig. <xref ref-type="fig" rid="F2">2C, D</xref>) and all antennomeres longer than wide (Figs <xref ref-type="fig" rid="F1">1A</xref>, <xref ref-type="fig" rid="F1">1B</xref>, <xref ref-type="fig" rid="F3">3A</xref>, <xref ref-type="fig" rid="F3">3B</xref>), both traits being unique synapomorphies within <tp:taxon-name><tp:taxon-name-part taxon-name-part-type="subtribe" reg="Staphylinina">Staphylinina</tp:taxon-name-part></tp:taxon-name>. In addition to these characters, the new genus can be further distinguished by the combination of the presence of semimembranous extension on the labrum (Fig. <xref ref-type="fig" rid="F5">5A</xref>) and the presence of DRT1, DRT2, and <abbrev xmlns:xlink="http://www.w3.org/1999/xlink" xlink:title="basal extra tooth" xlink:type="simple">BET</abbrev> on the left mandible (Fig. <xref ref-type="fig" rid="F6">6A</xref>).</p><fig id="F1" position="float" orientation="portrait"><object-id xmlns:xlink="http://www.w3.org/1999/xlink" content-type="doi" xlink:type="simple">10.3897/zookeys.1281.198593.figure1</object-id><object-id xmlns:xlink="http://www.w3.org/1999/xlink" content-type="arpha" xlink:type="simple">D2D86F74-5F8B-5796-88EE-C018E52EC42A</object-id><label>Figure 1.</label><caption><p><italic><tp:taxon-name><tp:taxon-name-part taxon-name-part-type="genus" reg="Luffy">Luffy</tp:taxon-name-part> <tp:taxon-name-part taxon-name-part-type="species" reg="schillhammeri">schillhammeri</tp:taxon-name-part></tp:taxon-name></italic> sp. nov., habitus and aedeagus. <bold>A</bold>. Habitus, dorsal view; <bold>B</bold>. Habitus, ventral view; <bold>C, F</bold>. Aedeagus, lateral view; <bold>D</bold>. Aedeagus, parameral view; <bold>E</bold>. Paramere, underside. The arrow indicates the articulation on paramere. The black dots on the paramere strengthen the position of the peg setae. Scale bars: 3 mm (<bold>A, B</bold>); 1 mm (<bold>C–F</bold>).</p></caption><graphic xmlns:xlink="http://www.w3.org/1999/xlink" xlink:href="zookeys-1281-247_article-198593__-g001.jpg" id="oo_1670283.jpg" position="float" orientation="portrait" xlink:type="simple"><uri content-type="original_file" xlink:type="simple">https://binary.pensoft.net/fig/1670283</uri></graphic></fig><fig id="F2" position="float" orientation="portrait"><object-id xmlns:xlink="http://www.w3.org/1999/xlink" content-type="doi" xlink:type="simple">10.3897/zookeys.1281.198593.figure2</object-id><object-id xmlns:xlink="http://www.w3.org/1999/xlink" content-type="arpha" xlink:type="simple">04261EC9-25A5-5AB5-8898-5CD8823E5C1C</object-id><label>Figure 2.</label><caption><p><italic><tp:taxon-name><tp:taxon-name-part taxon-name-part-type="genus" reg="Luffy">Luffy</tp:taxon-name-part> <tp:taxon-name-part taxon-name-part-type="species" reg="schillhammeri">schillhammeri</tp:taxon-name-part></tp:taxon-name></italic> sp. nov., labium, maxillary palps, protarsi, abdominal segments IX–X. <bold>A</bold>. Labium; <bold>B</bold>. Maxillary palps; <bold>C</bold>. Protarsi, dorsal view; <bold>D</bold>. Protarsi, ventral view; <bold>E</bold>. Tergite X, male; <bold>F</bold>. Tergite X, female; <bold>G</bold>. Abdominal segment IX, male; <bold>H</bold>. Abdominal segment IX and gonocoxite, female. Scale bars: 1 mm.</p></caption><graphic xmlns:xlink="http://www.w3.org/1999/xlink" xlink:href="zookeys-1281-247_article-198593__-g002.jpg" id="oo_1670284.jpg" position="float" orientation="portrait" xlink:type="simple"><uri content-type="original_file" xlink:type="simple">https://binary.pensoft.net/fig/1670284</uri></graphic></fig><fig id="F3" position="float" orientation="portrait"><object-id xmlns:xlink="http://www.w3.org/1999/xlink" content-type="doi" xlink:type="simple">10.3897/zookeys.1281.198593.figure3</object-id><object-id xmlns:xlink="http://www.w3.org/1999/xlink" content-type="arpha" xlink:type="simple">B753A90E-7BA4-5450-B39D-C93379FF85A9</object-id><label>Figure 3.</label><caption><p><italic><tp:taxon-name><tp:taxon-name-part taxon-name-part-type="genus" reg="Luffy">Luffy</tp:taxon-name-part> <tp:taxon-name-part taxon-name-part-type="species" reg="nika">nika</tp:taxon-name-part></tp:taxon-name></italic> sp. nov., habitus and aedeagus. <bold>A</bold>. Habitus, dorsal view; <bold>B</bold>. Habitus, ventral view; <bold>C, F</bold>. Aedeagus, lateral view; <bold>D</bold>. Aedeagus, parameral view; <bold>E</bold>. Paramere, underside. The arrow indicates the articulation on paramere. The black dots on the paramere strengthen the position of the peg setae. Scale bars: 3 mm (<bold>A, B</bold>); 1 mm (<bold>C–F</bold>).</p></caption><graphic xmlns:xlink="http://www.w3.org/1999/xlink" xlink:href="zookeys-1281-247_article-198593__-g003.jpg" id="oo_1670285.jpg" position="float" orientation="portrait" xlink:type="simple"><uri content-type="original_file" xlink:type="simple">https://binary.pensoft.net/fig/1670285</uri></graphic></fig><fig id="F4" position="float" orientation="portrait"><object-id xmlns:xlink="http://www.w3.org/1999/xlink" content-type="doi" xlink:type="simple">10.3897/zookeys.1281.198593.figure4</object-id><object-id xmlns:xlink="http://www.w3.org/1999/xlink" content-type="arpha" xlink:type="simple">5E5E5F27-2409-5323-A794-F75BCA16E646</object-id><label>Figure 4.</label><caption><p>Habitats of <italic><tp:taxon-name><tp:taxon-name-part taxon-name-part-type="genus" reg="Luffy">Luffy</tp:taxon-name-part> <tp:taxon-name-part taxon-name-part-type="species" reg="schillhammeri">schillhammeri</tp:taxon-name-part></tp:taxon-name></italic> sp. nov. in Yunnan, China. <bold>A</bold>. Manzhang (曼掌); <bold>B</bold>. Manfeng (曼粉) (Photos by Y.-T. Wang).</p></caption><graphic xmlns:xlink="http://www.w3.org/1999/xlink" xlink:href="zookeys-1281-247_article-198593__-g004.jpg" id="oo_1670286.jpg" position="float" orientation="portrait" xlink:type="simple"><uri content-type="original_file" xlink:type="simple">https://binary.pensoft.net/fig/1670286</uri></graphic></fig><fig id="F5" position="float" orientation="portrait"><object-id xmlns:xlink="http://www.w3.org/1999/xlink" content-type="doi" xlink:type="simple">10.3897/zookeys.1281.198593.figure5</object-id><object-id xmlns:xlink="http://www.w3.org/1999/xlink" content-type="arpha" xlink:type="simple">68473221-50B1-5200-9DB6-F7920E27E722</object-id><label>Figure 5.</label><caption><p>Diversity of labrum morphology of <italic><tp:taxon-name><tp:taxon-name-part taxon-name-part-type="genus" reg="Ocypus">Ocypus</tp:taxon-name-part></tp:taxon-name></italic>-group and <italic><tp:taxon-name><tp:taxon-name-part taxon-name-part-type="genus" reg="Staphylinus">Staphylinus</tp:taxon-name-part></tp:taxon-name></italic>. <bold>A</bold>. <italic><tp:taxon-name><tp:taxon-name-part taxon-name-part-type="genus" reg="Luffy">Luffy</tp:taxon-name-part></tp:taxon-name></italic>; <bold>B</bold>. <italic><tp:taxon-name><tp:taxon-name-part taxon-name-part-type="genus" reg="Agelosus">Agelosus</tp:taxon-name-part></tp:taxon-name></italic>; <bold>C</bold>. <italic><tp:taxon-name><tp:taxon-name-part taxon-name-part-type="genus" reg="Cyanocypus">Cyanocypus</tp:taxon-name-part></tp:taxon-name></italic>; <bold>D</bold>. <italic><tp:taxon-name><tp:taxon-name-part taxon-name-part-type="genus" reg="Protocypus">Protocypus</tp:taxon-name-part></tp:taxon-name></italic>; <bold>E</bold>. <italic><tp:taxon-name><tp:taxon-name-part taxon-name-part-type="genus" reg="Ocypus">Ocypus</tp:taxon-name-part></tp:taxon-name></italic>; <bold>F</bold>. <italic><tp:taxon-name><tp:taxon-name-part taxon-name-part-type="genus" reg="Eucibdelus">Eucibdelus</tp:taxon-name-part></tp:taxon-name></italic>; <bold>G</bold>. <italic><tp:taxon-name><tp:taxon-name-part taxon-name-part-type="genus" reg="Guillaumius">Guillaumius</tp:taxon-name-part></tp:taxon-name></italic>; <bold>H</bold>. <italic><tp:taxon-name><tp:taxon-name-part taxon-name-part-type="genus" reg="Menoedius">Menoedius</tp:taxon-name-part></tp:taxon-name></italic>; <bold>I</bold>. <italic><tp:taxon-name><tp:taxon-name-part taxon-name-part-type="genus" reg="Parapalaestrinus">Parapalaestrinus</tp:taxon-name-part></tp:taxon-name></italic>; <bold>J</bold>. <italic><tp:taxon-name><tp:taxon-name-part taxon-name-part-type="genus" reg="Paraphytolinus">Paraphytolinus</tp:taxon-name-part></tp:taxon-name></italic>; <bold>K</bold>. <italic><tp:taxon-name><tp:taxon-name-part taxon-name-part-type="genus" reg="Rhynchocheilus">Rhynchocheilus</tp:taxon-name-part></tp:taxon-name></italic>; <bold>L</bold>. <italic><tp:taxon-name><tp:taxon-name-part taxon-name-part-type="genus" reg="Rhyncocheilus">Rhyncocheilus</tp:taxon-name-part></tp:taxon-name></italic>; <bold>M</bold>. <italic><tp:taxon-name><tp:taxon-name-part taxon-name-part-type="genus" reg="Trichocosmetes">Trichocosmetes</tp:taxon-name-part></tp:taxon-name></italic>; <bold>N</bold>. <italic><tp:taxon-name><tp:taxon-name-part taxon-name-part-type="genus" reg="Staphylinus">Staphylinus</tp:taxon-name-part></tp:taxon-name></italic>.</p></caption><graphic xmlns:xlink="http://www.w3.org/1999/xlink" xlink:href="zookeys-1281-247_article-198593__-g005.jpg" id="oo_1670287.jpg" position="float" orientation="portrait" xlink:type="simple"><uri content-type="original_file" xlink:type="simple">https://binary.pensoft.net/fig/1670287</uri></graphic></fig><fig id="F6" position="float" orientation="portrait"><object-id xmlns:xlink="http://www.w3.org/1999/xlink" content-type="doi" xlink:type="simple">10.3897/zookeys.1281.198593.figure6</object-id><object-id xmlns:xlink="http://www.w3.org/1999/xlink" content-type="arpha" xlink:type="simple">5CA66106-399C-5D0A-8400-692924A52059</object-id><label>Figure 6.</label><caption><p>Mandibular morphology of <italic><tp:taxon-name><tp:taxon-name-part taxon-name-part-type="genus" reg="Luffy">Luffy</tp:taxon-name-part></tp:taxon-name></italic> and <italic><tp:taxon-name><tp:taxon-name-part taxon-name-part-type="genus" reg="Eucibdelus">Eucibdelus</tp:taxon-name-part></tp:taxon-name></italic> lineage. <bold>A</bold>. <italic><tp:taxon-name><tp:taxon-name-part taxon-name-part-type="genus" reg="Luffy">Luffy</tp:taxon-name-part></tp:taxon-name></italic>; <bold>B</bold>. <italic><tp:taxon-name><tp:taxon-name-part taxon-name-part-type="genus" reg="Menoedius">Menoedius</tp:taxon-name-part></tp:taxon-name></italic>; <bold>C</bold>. <italic><tp:taxon-name><tp:taxon-name-part taxon-name-part-type="genus" reg="Parapalaestrinus">Parapalaestrinus</tp:taxon-name-part></tp:taxon-name></italic>; <bold>D</bold>. <italic><tp:taxon-name><tp:taxon-name-part taxon-name-part-type="genus" reg="Eucibdelus">Eucibdelus</tp:taxon-name-part></tp:taxon-name></italic>; <bold>E</bold>. <italic><tp:taxon-name><tp:taxon-name-part taxon-name-part-type="genus" reg="Rhynchocheilus">Rhynchocheilus</tp:taxon-name-part></tp:taxon-name></italic> (Photos A by the authors; photos B-E by Q.-H. Zhao). Abbreviations: Abbreviations: <abbrev xmlns:xlink="http://www.w3.org/1999/xlink" xlink:title="basal extra tooth" xlink:type="simple">BET</abbrev>: basal extra tooth; <abbrev xmlns:xlink="http://www.w3.org/1999/xlink" xlink:title="dorsal ridge" xlink:type="simple">DR</abbrev>: dorsal ridge; <abbrev xmlns:xlink="http://www.w3.org/1999/xlink" xlink:title="dorsal ridge tooth" xlink:type="simple">DRT</abbrev>: dorsal ridge teeth; <abbrev xmlns:xlink="http://www.w3.org/1999/xlink" xlink:title="ventral ridge" xlink:type="simple">VR</abbrev>: ventral ridge; <abbrev xmlns:xlink="http://www.w3.org/1999/xlink" xlink:title="ventral ridge tooth" xlink:type="simple">VRT</abbrev>: ventral ridge teeth.</p></caption><graphic xmlns:xlink="http://www.w3.org/1999/xlink" xlink:href="zookeys-1281-247_article-198593__-g006.jpg" id="oo_1670288.jpg" position="float" orientation="portrait" xlink:type="simple"><uri content-type="original_file" xlink:type="simple">https://binary.pensoft.net/fig/1670288</uri></graphic></fig></tp:treatment-sec><tp:treatment-sec sec-type="Description"><title>Description.</title><p>Medium-sized <tp:taxon-name><tp:taxon-name-part taxon-name-part-type="subtribe" reg="Staphylinina">Staphylinina</tp:taxon-name-part></tp:taxon-name> (<abbrev xmlns:xlink="http://www.w3.org/1999/xlink" xlink:title="Temporal length" xlink:type="simple">TL</abbrev>: 16.4–20.5 mm; <abbrev xmlns:xlink="http://www.w3.org/1999/xlink" xlink:title="Forebody length" xlink:type="simple">FL</abbrev>: 8.4–10.3 mm).</p><p><bold><italic>Head</italic></bold>. Head slightly transverse (<abbrev xmlns:xlink="http://www.w3.org/1999/xlink" xlink:title="Head length" xlink:type="simple">HL</abbrev>/<abbrev xmlns:xlink="http://www.w3.org/1999/xlink" xlink:title="Head width" xlink:type="simple">HW</abbrev> = 0.8). Tempora not expanded in both sexes. Eyes large and convex, slightly shorter than tempora (<abbrev xmlns:xlink="http://www.w3.org/1999/xlink" xlink:title="Eye length" xlink:type="simple">EL</abbrev>/<abbrev xmlns:xlink="http://www.w3.org/1999/xlink" xlink:title="Temporal length" xlink:type="simple">TL</abbrev>: 0.7–0.8). Head densely punctate on both dorsal and ventral faces, punctures rounded to irregular. Labrum moderately large, trapezoidal, with distinct semimembranous margin (Fig. <xref ref-type="fig" rid="F5">5A</xref>); anterior portion with two macrosetae. Gular sutures not separated. Antennae very long, all antennomeres longer than wide, with dense pubescence. Mentum with two pairs of macrosetae located in the anterior portion; two pairs of thinner setae located at the anterior margin. Labial palps long; last segment setose, longer than the first two segments (Fig. <xref ref-type="fig" rid="F2">2A</xref>). Maxillary palps long; first segment short; second segment as long as the third and last segments combined; last segment with very minute setae, almost unobservable even at 50× magnification (Fig. <xref ref-type="fig" rid="F2">2B</xref>). Mandibles very long and slender, both left and right mandibles with DRT1, DRT2 and <abbrev xmlns:xlink="http://www.w3.org/1999/xlink" xlink:title="basal extra tooth" xlink:type="simple">BET</abbrev>, DRT1, and DRT2 forming a larger bidentate tooth; <abbrev xmlns:xlink="http://www.w3.org/1999/xlink" xlink:title="basal extra tooth" xlink:type="simple">BET</abbrev> close to the base of mandible on both sides of mandible, located above the prostheca (Fig. <xref ref-type="fig" rid="F6">6A</xref>). Prostheca single-lobed. Head chaetotaxy: <abbrev xmlns:xlink="http://www.w3.org/1999/xlink" xlink:title="frontoclypeal punctures" xlink:type="simple">FCP</abbrev> present; <abbrev xmlns:xlink="http://www.w3.org/1999/xlink" xlink:title="temporal macrosetae" xlink:type="simple">TM</abbrev> close to posterior margin of eyes; 1 <abbrev xmlns:xlink="http://www.w3.org/1999/xlink" xlink:title="parocular puncture with macrosetae" xlink:type="simple">POP</abbrev> present; <abbrev xmlns:xlink="http://www.w3.org/1999/xlink" xlink:title="posterior frontal macrosetae" xlink:type="simple">PFM</abbrev> missing.</p><p><bold><italic>Thorax</italic></bold>. Pronotum pyriform, longer than wide (<abbrev xmlns:xlink="http://www.w3.org/1999/xlink" xlink:title="Pronotal length" xlink:type="simple">PL</abbrev>/<abbrev xmlns:xlink="http://www.w3.org/1999/xlink" xlink:title="Pronotal width" xlink:type="simple">PW</abbrev>: 1.32–1.41), densely punctate; impunctate midline almost invisible. Anterior angles rounded. Superior and inferior marginal lines join each other approximately one-third from the anterior margins; pronotal hypomera asetose. Pronotum chaetotaxy: PAMM1 present, <abbrev xmlns:xlink="http://www.w3.org/1999/xlink" xlink:title="pronotal anterior-lateral macrosetae" xlink:type="simple">PALM</abbrev> absent, <abbrev xmlns:xlink="http://www.w3.org/1999/xlink" xlink:title="pronotal middle macrosetae" xlink:type="simple">PMM</abbrev> present, located at approximately one-third of pronotal length from the anterior margin. Mesoventrite ridge absent. Elytra and hind wings fully developed, elytra with a distinct transverse curved stripe of pale setae in both species. Elytral chaetotaxy: EDM1, 2, 3 present; PsP2 absent. Protibiae slender, without modification, with 2–3 spines on lateral face; meso-and metatibiae straight, not arcuate, mesotibiae with numerous spines; metatibiae with 2–3 spines on lateral face. Protarsi not expanded; underside densely setose, but setae unmodified (Fig. <xref ref-type="fig" rid="F2">2C, D</xref>).</p><p><bold><italic>Abdomen</italic></bold>. All segments densely covered with long setae. Tergites III–V with distinct accessory ridges, with paler setal patches besides the outer margin of accessory ridges; tergites VI and VII with paler setae in anterior margin. Tergite VII with a distinct pale apical seam of palisade setae. Abdominal segment VII longer than other segments. Abdominal segment chaetotaxy: <abbrev xmlns:xlink="http://www.w3.org/1999/xlink" xlink:title="middle tergal macrosetae" xlink:type="simple">MTM</abbrev> and <abbrev xmlns:xlink="http://www.w3.org/1999/xlink" xlink:title="posterior tergal macrosetae" xlink:type="simple">PTM</abbrev> present; segments VII and VIII with numerous macrosetae.</p><p><bold>Male</bold>. Sternite VIII with a moderately deep, subtriangular emargination at midpoint of posterior margin. Abdominal segment IX clavate (Fig. <xref ref-type="fig" rid="F2">2G</xref>). Tergite X triangular (Fig. <xref ref-type="fig" rid="F2">2E</xref>). Aedeagus strongly asymmetrical; paramere slightly bent to the left side in parameral view; peg setae present in the anterior portion but not strongly pigmented.</p><p><bold>Female</bold>. The only known female of <italic><tp:taxon-name><tp:taxon-name-part taxon-name-part-type="genus" reg="Luffy">L.</tp:taxon-name-part> <tp:taxon-name-part taxon-name-part-type="species" reg="schillhammeri">schillhammeri</tp:taxon-name-part></tp:taxon-name></italic> sp. nov. is slightly larger than males of both species. Abdominal segment IX clavate, slightly wider than in male (Fig. <xref ref-type="fig" rid="F2">2H</xref>). Tergite X triangular (Fig. <xref ref-type="fig" rid="F2">2F</xref>), fully sclerotized, without a membranous part.</p></tp:treatment-sec><tp:treatment-sec sec-type="Etymology"><title>Etymology.</title><p>The generic name <italic>Luffy</italic> is the given name of the main character of the famous manga “One Piece”, Monkey D. Luffy, who has the ability to extend his body parts. It refers to the elongated antennae, palps, and mandibles of the new genus. The gender is masculine.</p></tp:treatment-sec></tp:taxon-treatment>
