# Supplementary material for: Luffy gen. nov., a new genus of Staphylinina (Coleoptera, Staphylinidae, Staphylininae), remarkable for understanding the Eucibdelus lineage
Source: Zookeys. 2026 Jun 5;1281:247–64. doi: 10.3897/zookeys.1281.198593 (PMC13263720; doi:10.3897/zookeys.1281.198593)
Supplement: XML Treatment for Luffy schillhammeri [file zookeys.1281.198593-treatment2.xml]

<!DOCTYPE tp:taxon-treatment
  PUBLIC "-//TaxonX//DTD Taxonomic Treatment Publishing DTD v0 20100105//EN" "tax-treatment-NSO.dtd">
<tp:taxon-treatment xmlns:tp="http://www.plazi.org/taxpub"><tp:treatment-meta><kwd-group><label>Taxon classification</label><kwd>
              <named-content content-type="kingdom">Animalia</named-content>
            </kwd><kwd>
              <named-content content-type="order">Coleoptera</named-content>
            </kwd><kwd>
              <named-content content-type="family">Staphylinidae</named-content>
            </kwd></kwd-group><mixed-citation publication-type="journal"><person-group><name><surname>Hu</surname><given-names>Fang-Shuo</given-names></name><name><surname>Solodovnikov</surname><given-names>Alexey</given-names></name></person-group><article-title><italic><tp:taxon-name><tp:taxon-name-part taxon-name-part-type="genus" reg="Luffy">Luffy</tp:taxon-name-part></tp:taxon-name></italic> gen. nov., a new genus of <tp:taxon-name><tp:taxon-name-part taxon-name-part-type="subtribe" reg="Staphylinina">Staphylinina</tp:taxon-name-part></tp:taxon-name> (<tp:taxon-name><tp:taxon-name-part taxon-name-part-type="order" reg="Coleoptera">Coleoptera</tp:taxon-name-part></tp:taxon-name>, <tp:taxon-name><tp:taxon-name-part taxon-name-part-type="family" reg="Staphylinidae">Staphylinidae</tp:taxon-name-part></tp:taxon-name>, <tp:taxon-name><tp:taxon-name-part taxon-name-part-type="subfamily" reg="Staphylininae">Staphylininae</tp:taxon-name-part></tp:taxon-name>), remarkable for understanding the <italic><tp:taxon-name><tp:taxon-name-part taxon-name-part-type="genus" reg="Eucibdelus">Eucibdelus</tp:taxon-name-part></tp:taxon-name></italic> lineage</article-title><source>Zookeys</source><day>05</day><month>06</month><year>2026</year><volume>1281</volume><fpage>247</fpage><lpage>264</lpage><pub-id pub-id-type="doi">10.3897/zookeys.1281.198593</pub-id></mixed-citation></tp:treatment-meta><tp:nomenclature><tp:taxon-name><object-id xmlns:xlink="http://www.w3.org/1999/xlink" content-type="arpha" xlink:type="simple">7FEA42F8-FB6E-5FE1-A137-058F2CAF2EA8</object-id>
                		<tp:taxon-name-part taxon-name-part-type="genus" reg="Luffy">Luffy</tp:taxon-name-part> <tp:taxon-name-part taxon-name-part-type="species" reg="schillhammeri">schillhammeri</tp:taxon-name-part>
                	
                		<object-id xmlns:xlink="http://www.w3.org/1999/xlink" content-type="zoobank" xlink:type="simple">https://zoobank.org/60E461D7-36C4-4CBA-86B4-A49FDA1CFAF3</object-id>
                	</tp:taxon-name><tp:taxon-status xmlns:xlink="http://www.w3.org/1999/xlink" xlink:type="simple">sp. nov.</tp:taxon-status><xref ref-type="fig" rid="F1">Figs 1</xref><xref ref-type="fig" rid="F2">, 2</xref></tp:nomenclature><tp:treatment-sec sec-type="Material examined"><title>Material examined.</title><p><bold><italic>Holotype</italic></bold>: • male, <bold>China</bold>: Yunnan, CCCC Manzhang (曼掌), 27.III.2018. leg. Y.-T. Wang / Mengla County, <named-content xmlns:xlink="http://www.w3.org/1999/xlink" content-type="dwc:verbatimCoordinates" xlink:type="simple">21.9266, 101.1951</named-content>, alt. 650 m, FIT, primary and secondary broadleaf forests (<named-content xmlns:xlink="http://www.w3.org/1999/xlink" content-type="dwc:institutional_code" xlink:title="Taiwan Agricultural Research Institute" xlink:href="https://scientific-collections.gbif.org/institution/02b22bf1-5982-43f5-95d3-8a83e9f056d3" xlink:type="simple">TARI</named-content>).</p><p><bold><italic>Paratype</italic></bold>: • 1 female, <bold>China</bold>: Yunnan, CCCC Manfeng (曼粉), 12.V.2016. leg. Y.-T. Wang / Mengla County, <named-content xmlns:xlink="http://www.w3.org/1999/xlink" content-type="dwc:verbatimCoordinates" xlink:type="simple">21.4066, 101.6312</named-content>, alt. 750 m, light trap, primary and secondary broadleaf forests / Project: Revision of <italic><tp:taxon-name><tp:taxon-name-part taxon-name-part-type="genus" reg="Ocypus">Ocypus</tp:taxon-name-part></tp:taxon-name></italic> group DNA Voucher specimen: FS363 (<named-content xmlns:xlink="http://www.w3.org/1999/xlink" content-type="dwc:institutional_code" xlink:title="Taiwan Agricultural Research Institute" xlink:href="https://scientific-collections.gbif.org/institution/02b22bf1-5982-43f5-95d3-8a83e9f056d3" xlink:type="simple">TARI</named-content>).</p></tp:treatment-sec><tp:treatment-sec sec-type="Diagnosis and comparison"><title>Diagnosis and comparison.</title><p><italic><tp:taxon-name><tp:taxon-name-part taxon-name-part-type="genus" reg="Luffy">Luffy</tp:taxon-name-part> <tp:taxon-name-part taxon-name-part-type="species" reg="schillhammeri">schillhammeri</tp:taxon-name-part></tp:taxon-name></italic> sp. nov. is very similar to <italic><tp:taxon-name><tp:taxon-name-part taxon-name-part-type="genus" reg="Luffy">L.</tp:taxon-name-part> <tp:taxon-name-part taxon-name-part-type="species" reg="nika">nika</tp:taxon-name-part></tp:taxon-name></italic> sp. nov. It can be distinguished from <italic><tp:taxon-name><tp:taxon-name-part taxon-name-part-type="genus" reg="Luffy">L.</tp:taxon-name-part> <tp:taxon-name-part taxon-name-part-type="species" reg="nika">nika</tp:taxon-name-part></tp:taxon-name></italic> sp. nov. by differences in pronotal shape: <italic><tp:taxon-name><tp:taxon-name-part taxon-name-part-type="genus" reg="Luffy">L.</tp:taxon-name-part> <tp:taxon-name-part taxon-name-part-type="species" reg="schillhammeri">schillhammeri</tp:taxon-name-part></tp:taxon-name></italic> sp. nov. has a slightly shorter pronotum (<abbrev xmlns:xlink="http://www.w3.org/1999/xlink" xlink:title="Pronotal length" xlink:type="simple">PL</abbrev>/<abbrev xmlns:xlink="http://www.w3.org/1999/xlink" xlink:title="Pronotal width" xlink:type="simple">PW</abbrev> = 1.32), gradually narrowing basad from the anterior third of its length (Fig. <xref ref-type="fig" rid="F1">1A</xref>), whereas <italic><tp:taxon-name><tp:taxon-name-part taxon-name-part-type="genus" reg="Luffy">L.</tp:taxon-name-part> <tp:taxon-name-part taxon-name-part-type="species" reg="nika">nika</tp:taxon-name-part></tp:taxon-name></italic> sp. nov. has a slightly longer pronotum (<abbrev xmlns:xlink="http://www.w3.org/1999/xlink" xlink:title="Pronotal length" xlink:type="simple">PL</abbrev>/<abbrev xmlns:xlink="http://www.w3.org/1999/xlink" xlink:title="Pronotal width" xlink:type="simple">PW</abbrev> = 1.41), more distinctly narrowing basad (Fig. <xref ref-type="fig" rid="F3">3A</xref>). More reliable identification of these species requires examination of the aedeagus: <italic><tp:taxon-name><tp:taxon-name-part taxon-name-part-type="genus" reg="Luffy">L.</tp:taxon-name-part> <tp:taxon-name-part taxon-name-part-type="species" reg="schillhammeri">schillhammeri</tp:taxon-name-part></tp:taxon-name></italic> sp. nov. has a shallower emargination of the median lobe (Fig. <xref ref-type="fig" rid="F1">1D</xref>), a wider paramere (Fig. <xref ref-type="fig" rid="F1">1D, E</xref>), a subtriangular parameral apex (Fig. <xref ref-type="fig" rid="F1">1D, E</xref>), and (on the underside) a small asymmetrical area of its articulation to the median lobe (Fig. <xref ref-type="fig" rid="F1">1E</xref>); whereas <italic><tp:taxon-name><tp:taxon-name-part taxon-name-part-type="genus" reg="Luffy">L.</tp:taxon-name-part> <tp:taxon-name-part taxon-name-part-type="species" reg="nika">nika</tp:taxon-name-part></tp:taxon-name></italic> sp. nov. has a deeper apical emargination of the median lobe (Fig. <xref ref-type="fig" rid="F3">3D</xref>), a thinner paramere (Fig. <xref ref-type="fig" rid="F3">3D, E</xref>), a rounded parameral apex (Fig. <xref ref-type="fig" rid="F3">3E</xref>), and (on the underside) a transverse, more symmetrical area of its articulation to the median lobe (Fig. <xref ref-type="fig" rid="F3">3E</xref>).</p></tp:treatment-sec><tp:treatment-sec sec-type="Description"><title>Description.</title><p>Measurements (given in mm): Male, <abbrev xmlns:xlink="http://www.w3.org/1999/xlink" xlink:title="Whole body length" xlink:type="simple">WL</abbrev>: 16.79; <abbrev xmlns:xlink="http://www.w3.org/1999/xlink" xlink:title="Forebody length" xlink:type="simple">FL</abbrev>: 8.4; <abbrev xmlns:xlink="http://www.w3.org/1999/xlink" xlink:title="Eye length" xlink:type="simple">EL</abbrev>: 0.7; <abbrev xmlns:xlink="http://www.w3.org/1999/xlink" xlink:title="Eye width" xlink:type="simple">EW</abbrev>: 0.3; <abbrev xmlns:xlink="http://www.w3.org/1999/xlink" xlink:title="Head length" xlink:type="simple">HL</abbrev>: 2.4; <abbrev xmlns:xlink="http://www.w3.org/1999/xlink" xlink:title="Head width" xlink:type="simple">HW</abbrev>: 2.6; <abbrev xmlns:xlink="http://www.w3.org/1999/xlink" xlink:title="Temporal length" xlink:type="simple">TL</abbrev>: 1; <abbrev xmlns:xlink="http://www.w3.org/1999/xlink" xlink:title="Pronotal length" xlink:type="simple">PL</abbrev>: 2.9; <abbrev xmlns:xlink="http://www.w3.org/1999/xlink" xlink:title="Pronotal width" xlink:type="simple">PW</abbrev>: 2.2. Female, <abbrev xmlns:xlink="http://www.w3.org/1999/xlink" xlink:title="Whole body length" xlink:type="simple">WL</abbrev>: 20.48; <abbrev xmlns:xlink="http://www.w3.org/1999/xlink" xlink:title="Forebody length" xlink:type="simple">FL</abbrev>: 10.25; <abbrev xmlns:xlink="http://www.w3.org/1999/xlink" xlink:title="Eye length" xlink:type="simple">EL</abbrev>: 0.8; <abbrev xmlns:xlink="http://www.w3.org/1999/xlink" xlink:title="Eye width" xlink:type="simple">EW</abbrev>: 0.4; <abbrev xmlns:xlink="http://www.w3.org/1999/xlink" xlink:title="Head length" xlink:type="simple">HL</abbrev>: 2.7; <abbrev xmlns:xlink="http://www.w3.org/1999/xlink" xlink:title="Head width" xlink:type="simple">HW</abbrev>: 2.9; <abbrev xmlns:xlink="http://www.w3.org/1999/xlink" xlink:title="Temporal length" xlink:type="simple">TL</abbrev>: 1.1; <abbrev xmlns:xlink="http://www.w3.org/1999/xlink" xlink:title="Pronotal length" xlink:type="simple">PL</abbrev>: 3.3; <abbrev xmlns:xlink="http://www.w3.org/1999/xlink" xlink:title="Pronotal width" xlink:type="simple">PW</abbrev>: 2.5.</p><p><bold><italic>Habitus</italic></bold> (Figs <xref ref-type="fig" rid="F1">1</xref>, <xref ref-type="fig" rid="F2">2</xref>). Body black, without metallic lustre. Head, pronotum and elytra densely punctate with long black setae, punctures mostly rounded, more irregular on vertex area.</p><p><bold><italic>Head</italic></bold> slightly transverse, without impunctate midline. Eyes large and protruding. Antennae rufotestaceous to black, first five antennomeres darker than others; all antennomeres distinctly longer than wide. Head with patches of white setae on tempora, with sparse white setae on disc.</p><p><bold><italic>Pronotum</italic></bold> pyriform, longer than wide, gradually narrowing basad from one-third of pronotal length; densely punctate, with rounded punctures; with small patches of white setae at midlength of lateral margin; without impunctate midline. Elytra and scutellum densely covered with black setae; elytra with a distinct, transverse, curved stripe of white setae. Legs covered with dense white setae.</p><p><bold><italic>Abdomen</italic></bold> tergites black; tergites III–V each with accessory basal ridges. Tergites III–VII densely covered with long, black setae; tergites III–V each with paired patches of white setae antero-laterally, extending to paratergites; tergites VI–VII with transverse stripe of white setae across anterior margin; tergite VIII with mixture of white and black setae. Sternites III–VIII black; sternites III–IV densely covered with white setae; sternite V with white setae on anterior and posterior margins, with brown setae in the middle portion; sternites VI–VIII with white setae on anterior portion and brown setae in the posterior portion.</p><p><bold>Male</bold> sternite VIII with a moderately deep, subtriangular emargination at midpoint of posterior margin. Aedeagus slender, asymmetrical; median lobe parallel-sided in basal portion in parameral view, apex with a shallow emargination (Fig. <xref ref-type="fig" rid="F1">1C–F</xref>). Paramere moderately wide, slightly twisted to the left, apex subtriangular; underside with rather sparse and not strongly pigmented peg setae forming an apical cluster, with a few additional ones sparse in anterior portion (Fig. <xref ref-type="fig" rid="F1">1C–F</xref>). Underside of paramere with a distinct asymmetrical area of articulation to the median lobe (Fig. <xref ref-type="fig" rid="F1">1E</xref>).</p><p><bold>Female</bold> slightly larger and more robust than male, but otherwise no marked sexual dimorphism.</p></tp:treatment-sec><tp:treatment-sec sec-type="Etymology"><title>Etymology.</title><p>The species is named in honour of Harald Schillhammer (Vienna, Austria), in recognition of his decades of contributions to the taxonomy of <tp:taxon-name><tp:taxon-name-part taxon-name-part-type="subfamily" reg="Staphylininae">Staphylininae</tp:taxon-name-part></tp:taxon-name>.</p></tp:treatment-sec><tp:treatment-sec sec-type="Distribution"><title>Distribution.</title><p>The species is known from the type locality in Mengla County, southwestern Yunnan Province, China.</p></tp:treatment-sec><tp:treatment-sec sec-type="Ecology"><title>Ecology.</title><p><italic><tp:taxon-name><tp:taxon-name-part taxon-name-part-type="genus" reg="Luffy">Luffy</tp:taxon-name-part> <tp:taxon-name-part taxon-name-part-type="species" reg="schillhammeri">schillhammeri</tp:taxon-name-part></tp:taxon-name></italic> sp. nov. was collected in low-altitude primary and secondary broadleaf forests (Fig. <xref ref-type="fig" rid="F4">4</xref>) by flight-intercept and light traps.</p></tp:treatment-sec><tp:treatment-sec><!--Section generated to contain objects referenced in tp:taxon-treatment.--><fig id="F1" position="float" orientation="portrait"><object-id xmlns:xlink="http://www.w3.org/1999/xlink" content-type="doi" xlink:type="simple">10.3897/zookeys.1281.198593.figure1</object-id><object-id xmlns:xlink="http://www.w3.org/1999/xlink" content-type="arpha" xlink:type="simple">D2D86F74-5F8B-5796-88EE-C018E52EC42A</object-id><label>Figure 1.</label><caption><p><italic><tp:taxon-name><tp:taxon-name-part taxon-name-part-type="genus" reg="Luffy">Luffy</tp:taxon-name-part> <tp:taxon-name-part taxon-name-part-type="species" reg="schillhammeri">schillhammeri</tp:taxon-name-part></tp:taxon-name></italic> sp. nov., habitus and aedeagus. <bold>A</bold>. Habitus, dorsal view; <bold>B</bold>. Habitus, ventral view; <bold>C, F</bold>. Aedeagus, lateral view; <bold>D</bold>. Aedeagus, parameral view; <bold>E</bold>. Paramere, underside. The arrow indicates the articulation on paramere. The black dots on the paramere strengthen the position of the peg setae. Scale bars: 3 mm (<bold>A, B</bold>); 1 mm (<bold>C–F</bold>).</p></caption><graphic xmlns:xlink="http://www.w3.org/1999/xlink" xlink:href="zookeys-1281-247_article-198593__-g001.jpg" id="oo_1670283.jpg" position="float" orientation="portrait" xlink:type="simple"><uri content-type="original_file" xlink:type="simple">https://binary.pensoft.net/fig/1670283</uri></graphic></fig><fig id="F2" position="float" orientation="portrait"><object-id xmlns:xlink="http://www.w3.org/1999/xlink" content-type="doi" xlink:type="simple">10.3897/zookeys.1281.198593.figure2</object-id><object-id xmlns:xlink="http://www.w3.org/1999/xlink" content-type="arpha" xlink:type="simple">04261EC9-25A5-5AB5-8898-5CD8823E5C1C</object-id><label>Figure 2.</label><caption><p><italic><tp:taxon-name><tp:taxon-name-part taxon-name-part-type="genus" reg="Luffy">Luffy</tp:taxon-name-part> <tp:taxon-name-part taxon-name-part-type="species" reg="schillhammeri">schillhammeri</tp:taxon-name-part></tp:taxon-name></italic> sp. nov., labium, maxillary palps, protarsi, abdominal segments IX–X. <bold>A</bold>. Labium; <bold>B</bold>. Maxillary palps; <bold>C</bold>. Protarsi, dorsal view; <bold>D</bold>. Protarsi, ventral view; <bold>E</bold>. Tergite X, male; <bold>F</bold>. Tergite X, female; <bold>G</bold>. Abdominal segment IX, male; <bold>H</bold>. Abdominal segment IX and gonocoxite, female. Scale bars: 1 mm.</p></caption><graphic xmlns:xlink="http://www.w3.org/1999/xlink" xlink:href="zookeys-1281-247_article-198593__-g002.jpg" id="oo_1670284.jpg" position="float" orientation="portrait" xlink:type="simple"><uri content-type="original_file" xlink:type="simple">https://binary.pensoft.net/fig/1670284</uri></graphic></fig><fig id="F3" position="float" orientation="portrait"><object-id xmlns:xlink="http://www.w3.org/1999/xlink" content-type="doi" xlink:type="simple">10.3897/zookeys.1281.198593.figure3</object-id><object-id xmlns:xlink="http://www.w3.org/1999/xlink" content-type="arpha" xlink:type="simple">B753A90E-7BA4-5450-B39D-C93379FF85A9</object-id><label>Figure 3.</label><caption><p><italic><tp:taxon-name><tp:taxon-name-part taxon-name-part-type="genus" reg="Luffy">Luffy</tp:taxon-name-part> <tp:taxon-name-part taxon-name-part-type="species" reg="nika">nika</tp:taxon-name-part></tp:taxon-name></italic> sp. nov., habitus and aedeagus. <bold>A</bold>. Habitus, dorsal view; <bold>B</bold>. Habitus, ventral view; <bold>C, F</bold>. Aedeagus, lateral view; <bold>D</bold>. Aedeagus, parameral view; <bold>E</bold>. Paramere, underside. The arrow indicates the articulation on paramere. The black dots on the paramere strengthen the position of the peg setae. Scale bars: 3 mm (<bold>A, B</bold>); 1 mm (<bold>C–F</bold>).</p></caption><graphic xmlns:xlink="http://www.w3.org/1999/xlink" xlink:href="zookeys-1281-247_article-198593__-g003.jpg" id="oo_1670285.jpg" position="float" orientation="portrait" xlink:type="simple"><uri content-type="original_file" xlink:type="simple">https://binary.pensoft.net/fig/1670285</uri></graphic></fig><fig id="F4" position="float" orientation="portrait"><object-id xmlns:xlink="http://www.w3.org/1999/xlink" content-type="doi" xlink:type="simple">10.3897/zookeys.1281.198593.figure4</object-id><object-id xmlns:xlink="http://www.w3.org/1999/xlink" content-type="arpha" xlink:type="simple">5E5E5F27-2409-5323-A794-F75BCA16E646</object-id><label>Figure 4.</label><caption><p>Habitats of <italic><tp:taxon-name><tp:taxon-name-part taxon-name-part-type="genus" reg="Luffy">Luffy</tp:taxon-name-part> <tp:taxon-name-part taxon-name-part-type="species" reg="schillhammeri">schillhammeri</tp:taxon-name-part></tp:taxon-name></italic> sp. nov. in Yunnan, China. <bold>A</bold>. Manzhang (曼掌); <bold>B</bold>. Manfeng (曼粉) (Photos by Y.-T. Wang).</p></caption><graphic xmlns:xlink="http://www.w3.org/1999/xlink" xlink:href="zookeys-1281-247_article-198593__-g004.jpg" id="oo_1670286.jpg" position="float" orientation="portrait" xlink:type="simple"><uri content-type="original_file" xlink:type="simple">https://binary.pensoft.net/fig/1670286</uri></graphic></fig></tp:treatment-sec></tp:taxon-treatment>
