# Supplementary material for: Luffy gen. nov., a new genus of Staphylinina (Coleoptera, Staphylinidae, Staphylininae), remarkable for understanding the Eucibdelus lineage
Source: Zookeys. 2026 Jun 5;1281:247–64. doi: 10.3897/zookeys.1281.198593 (PMC13263720; doi:10.3897/zookeys.1281.198593)
Supplement: XML Treatment for Luffy nika [file zookeys.1281.198593-treatment3.xml]

<!DOCTYPE tp:taxon-treatment
  PUBLIC "-//TaxonX//DTD Taxonomic Treatment Publishing DTD v0 20100105//EN" "tax-treatment-NSO.dtd">
<tp:taxon-treatment xmlns:tp="http://www.plazi.org/taxpub"><tp:treatment-meta><kwd-group><label>Taxon classification</label><kwd>
              <named-content content-type="kingdom">Animalia</named-content>
            </kwd><kwd>
              <named-content content-type="order">Coleoptera</named-content>
            </kwd><kwd>
              <named-content content-type="family">Staphylinidae</named-content>
            </kwd></kwd-group><mixed-citation publication-type="journal"><person-group><name><surname>Hu</surname><given-names>Fang-Shuo</given-names></name><name><surname>Solodovnikov</surname><given-names>Alexey</given-names></name></person-group><article-title><italic><tp:taxon-name><tp:taxon-name-part taxon-name-part-type="genus" reg="Luffy">Luffy</tp:taxon-name-part></tp:taxon-name></italic> gen. nov., a new genus of <tp:taxon-name><tp:taxon-name-part taxon-name-part-type="subtribe" reg="Staphylinina">Staphylinina</tp:taxon-name-part></tp:taxon-name> (<tp:taxon-name><tp:taxon-name-part taxon-name-part-type="order" reg="Coleoptera">Coleoptera</tp:taxon-name-part></tp:taxon-name>, <tp:taxon-name><tp:taxon-name-part taxon-name-part-type="family" reg="Staphylinidae">Staphylinidae</tp:taxon-name-part></tp:taxon-name>, <tp:taxon-name><tp:taxon-name-part taxon-name-part-type="subfamily" reg="Staphylininae">Staphylininae</tp:taxon-name-part></tp:taxon-name>), remarkable for understanding the <italic><tp:taxon-name><tp:taxon-name-part taxon-name-part-type="genus" reg="Eucibdelus">Eucibdelus</tp:taxon-name-part></tp:taxon-name></italic> lineage</article-title><source>Zookeys</source><day>05</day><month>06</month><year>2026</year><volume>1281</volume><fpage>247</fpage><lpage>264</lpage><pub-id pub-id-type="doi">10.3897/zookeys.1281.198593</pub-id></mixed-citation></tp:treatment-meta><tp:nomenclature><tp:taxon-name><object-id xmlns:xlink="http://www.w3.org/1999/xlink" content-type="arpha" xlink:type="simple">961DFFD6-1739-5FFF-8024-02D6F7C59CB8</object-id>
                		<tp:taxon-name-part taxon-name-part-type="genus" reg="Luffy">Luffy</tp:taxon-name-part> <tp:taxon-name-part taxon-name-part-type="species" reg="nika">nika</tp:taxon-name-part>
                	
                		<object-id xmlns:xlink="http://www.w3.org/1999/xlink" content-type="zoobank" xlink:type="simple">https://zoobank.org/F0E1DA34-2544-4A36-B2F2-12E412B94F53</object-id>
                	</tp:taxon-name><tp:taxon-status xmlns:xlink="http://www.w3.org/1999/xlink" xlink:type="simple">sp. nov.</tp:taxon-status><xref ref-type="fig" rid="F3">Fig. 3</xref></tp:nomenclature><tp:treatment-sec sec-type="Material examined"><title>Material examined.</title><p><bold><italic>Holotype</italic></bold>: • male, <bold>Laos</bold>, NW., Kiolom, 1050 m alt., 36 km NW from L N. Louang Namtha, 11.V.2004, Y. Shibata leg. / <abbrev xmlns:xlink="http://www.w3.org/1999/xlink" content-type="institution" xlink:title="National Museum of Nature and Science (coll. Shibata), Tsukuba, Japan" xlink:type="simple">NSMT</abbrev>-I-C Shibata C No. SBC006913 (<abbrev xmlns:xlink="http://www.w3.org/1999/xlink" content-type="institution" xlink:title="National Museum of Nature and Science (coll. Shibata), Tsukuba, Japan" xlink:type="simple">NSMT</abbrev>).</p><p><bold><italic>Paratype</italic></bold>: • 1 male, same data as the holotype, but <abbrev xmlns:xlink="http://www.w3.org/1999/xlink" content-type="institution" xlink:title="National Museum of Nature and Science (coll. Shibata), Tsukuba, Japan" xlink:type="simple">NSMT</abbrev>-I-C Shibata C No. SBC006914 (<abbrev xmlns:xlink="http://www.w3.org/1999/xlink" content-type="institution" xlink:title="National Museum of Nature and Science (coll. Shibata), Tsukuba, Japan" xlink:type="simple">NSMT</abbrev>).</p></tp:treatment-sec><tp:treatment-sec sec-type="Diagnosis and comparison"><title>Diagnosis and comparison.</title><p><italic><tp:taxon-name><tp:taxon-name-part taxon-name-part-type="genus" reg="Luffy">Luffy</tp:taxon-name-part> <tp:taxon-name-part taxon-name-part-type="species" reg="nika">nika</tp:taxon-name-part></tp:taxon-name></italic> sp. nov. is very similar to <italic><tp:taxon-name><tp:taxon-name-part taxon-name-part-type="genus" reg="Luffy">L.</tp:taxon-name-part> <tp:taxon-name-part taxon-name-part-type="species" reg="schillhammeri">schillhammeri</tp:taxon-name-part></tp:taxon-name></italic> sp. nov. It can be distinguished from <italic><tp:taxon-name><tp:taxon-name-part taxon-name-part-type="genus" reg="Luffy">L.</tp:taxon-name-part> <tp:taxon-name-part taxon-name-part-type="species" reg="schillhammeri">schillhammeri</tp:taxon-name-part></tp:taxon-name></italic> sp. nov. by differences in pronotal shape: <italic><tp:taxon-name><tp:taxon-name-part taxon-name-part-type="genus" reg="Luffy">L.</tp:taxon-name-part> <tp:taxon-name-part taxon-name-part-type="species" reg="nika">nika</tp:taxon-name-part></tp:taxon-name></italic> sp. nov. has a slightly longer pronotum (<abbrev xmlns:xlink="http://www.w3.org/1999/xlink" xlink:title="Pronotal length" xlink:type="simple">PL</abbrev>/<abbrev xmlns:xlink="http://www.w3.org/1999/xlink" xlink:title="Pronotal width" xlink:type="simple">PW</abbrev> = 1.41), distinctly narrowing basad from the anterior third of its length (Fig. <xref ref-type="fig" rid="F3">3A</xref>), whereas <italic><tp:taxon-name><tp:taxon-name-part taxon-name-part-type="genus" reg="Luffy">L.</tp:taxon-name-part> <tp:taxon-name-part taxon-name-part-type="species" reg="schillhammeri">schillhammeri</tp:taxon-name-part></tp:taxon-name></italic> sp. nov. has a slightly shorter and more gradually narrowing pronotum (<abbrev xmlns:xlink="http://www.w3.org/1999/xlink" xlink:title="Pronotal length" xlink:type="simple">PL</abbrev>/<abbrev xmlns:xlink="http://www.w3.org/1999/xlink" xlink:title="Pronotal width" xlink:type="simple">PW</abbrev> = 1.32) (Fig. <xref ref-type="fig" rid="F1">1A</xref>). More reliable identification of the two species requires examination of the aedeagus: <italic><tp:taxon-name><tp:taxon-name-part taxon-name-part-type="genus" reg="Luffy">L.</tp:taxon-name-part> <tp:taxon-name-part taxon-name-part-type="species" reg="nika">nika</tp:taxon-name-part></tp:taxon-name></italic> sp. nov. has a deeper apical emargination of the median lobe (Fig. <xref ref-type="fig" rid="F3">3D</xref>), a thinner paramere (Fig. <xref ref-type="fig" rid="F3">3D, E</xref>) with a rounded apex (Fig. <xref ref-type="fig" rid="F3">3E</xref>), and a more symmetrical transverse area of its articulation to the median lobe (Fig. <xref ref-type="fig" rid="F3">3E</xref>); whereas <italic><tp:taxon-name><tp:taxon-name-part taxon-name-part-type="genus" reg="Luffy">L.</tp:taxon-name-part> <tp:taxon-name-part taxon-name-part-type="species" reg="schillhammeri">schillhammeri</tp:taxon-name-part></tp:taxon-name></italic> sp. nov. has a shallower apical emargination of the median lobe (Fig. <xref ref-type="fig" rid="F1">1D</xref>), and a wider paramere (Fig. <xref ref-type="fig" rid="F1">1D, E</xref>) with a subtriangular apex (Fig. <xref ref-type="fig" rid="F1">1E</xref>), and a distinct asymmetrical area of its articulation to the median lobe (Fig. <xref ref-type="fig" rid="F1">1E</xref>).</p></tp:treatment-sec><tp:treatment-sec sec-type="Description"><title>Description.</title><p>Measurements (given in mm, average provided in brackets): Male, <abbrev xmlns:xlink="http://www.w3.org/1999/xlink" xlink:title="Whole body length" xlink:type="simple">WL</abbrev>: 16.39–17.36 (16.88); <abbrev xmlns:xlink="http://www.w3.org/1999/xlink" xlink:title="Forebody length" xlink:type="simple">FL</abbrev>: 8.64–8.95 (8.8); <abbrev xmlns:xlink="http://www.w3.org/1999/xlink" xlink:title="Eye length" xlink:type="simple">EL</abbrev>: 0.8 (0.8); <abbrev xmlns:xlink="http://www.w3.org/1999/xlink" xlink:title="Eye width" xlink:type="simple">EW</abbrev>: 0.4 (0.4); <abbrev xmlns:xlink="http://www.w3.org/1999/xlink" xlink:title="Head length" xlink:type="simple">HL</abbrev>: 2.5 (average 2.5); <abbrev xmlns:xlink="http://www.w3.org/1999/xlink" xlink:title="Head width" xlink:type="simple">HW</abbrev>: 2.7 (2.7); <abbrev xmlns:xlink="http://www.w3.org/1999/xlink" xlink:title="Temporal length" xlink:type="simple">TL</abbrev>: 1 (1); <abbrev xmlns:xlink="http://www.w3.org/1999/xlink" xlink:title="Pronotal length" xlink:type="simple">PL</abbrev>: 3.1 (3.1); <abbrev xmlns:xlink="http://www.w3.org/1999/xlink" xlink:title="Pronotal width" xlink:type="simple">PW</abbrev>: 2.2 (2.2).</p><p><bold><italic>Habitus</italic></bold> (Fig. <xref ref-type="fig" rid="F3">3A, B</xref>). Body black, without metallic lustre. Head, pronotum and elytra densely punctate with long black setae; punctures mostly rounded, more irregular on vertex area.</p><p><bold><italic>Head</italic></bold> slightly transverse, without impunctate midline. Eyes large and protruding. Antennae rufotestaceous to black, first five antennomeres darker than others; all antennomeres distinctly longer than wide. Head with patches of white setae on tempora, with sparse white setae on disc.</p><p><bold><italic>Pronotum</italic></bold> pyriform, longer than wide, distinctly narrowing basad from one-third of its length; densely punctate, with rounded punctures; with small patches of white setae at midlength; without impunctate midline. Elytra and scutellum densely covered with black setae; elytra with a distinct, transverse, curved stripe of white setae. Legs covered with dense white setae.</p><p><bold><italic>Abdomen</italic></bold> tergites black; tergites III–V each with accessory basal ridges. Tergites III–VII densely covered with long, black setae; tergites III–V each with paired patches of white setae antero-laterally, extending to paratergites; tergites VI–VII with transverse stripe of white setae across anterior margin; tergite VIII with mixture of white and black setae. Sternites III–VIII black; sternites III–IV densely covered with white setae; sternite V with white setae on anterior and posterior margins, with brown setae in the middle portion; sternites VI–VIII with white setae in the anterior portion and brown setae in the posterior portion.</p><p><bold>Male</bold> sternite VIII with a moderately deep, subtriangular emargination at midpoint of posterior margin. Aedeagus slender, asymmetrical; median lobe parallel-sided in basal portion in parameral view, apex with a shallow emargination (Fig. <xref ref-type="fig" rid="F3">3C–F</xref>). Paramere thin, slightly twisted to the left, apex rounded; underside with rather sparse and not strongly pigmented peg setae forming an apical cluster, with a few additional ones sparse in anterior portion (Fig. <xref ref-type="fig" rid="F3">3C–F</xref>). Underside of paramere with a distinct, narrow, transverse symmetrical area of its articulation to the median lobe (Fig. <xref ref-type="fig" rid="F3">3F</xref>).</p><p><bold>Female</bold> unknown.</p></tp:treatment-sec><tp:treatment-sec sec-type="Etymology"><title>Etymology.</title><p>The specific epithet <italic>nika</italic> is derived from the Devil Fruit of the main character, Luffy, in the famous manga <italic>One Piece</italic>, in reference to the genus name. It also alludes to the pale hairs of the new species, reminiscent of Luffy’s “Nika” form, in which his clothing and hair turn white. It is a noun in apposition.</p></tp:treatment-sec><tp:treatment-sec sec-type="Ecology"><title>Ecology.</title><p>Nothing is known about the habitat or collecting circumstances for <italic><tp:taxon-name><tp:taxon-name-part taxon-name-part-type="genus" reg="Luffy">L.</tp:taxon-name-part> <tp:taxon-name-part taxon-name-part-type="species" reg="nika">nika</tp:taxon-name-part></tp:taxon-name></italic> sp. nov.</p></tp:treatment-sec><tp:treatment-sec sec-type="Distribution"><title>Distribution.</title><p>The species is known from the type locality in Louang Namtha in northwestern Laos.</p></tp:treatment-sec><tp:treatment-sec sec-type="Remarks"><title>Remarks.</title><p>The terminal segment of the maxillary and labial palps in both specimens of <italic><tp:taxon-name><tp:taxon-name-part taxon-name-part-type="genus" reg="Luffy">L.</tp:taxon-name-part> <tp:taxon-name-part taxon-name-part-type="species" reg="nika">nika</tp:taxon-name-part></tp:taxon-name></italic> sp. nov. bears a protruding membranous structure, although it is less pronounced in one specimen. We are uncertain whether this represents a species-specific character or an artefact resulting from specimen preparation. Therefore, this character was not included in the diagnosis, pending examination of additional material in the future.</p></tp:treatment-sec><tp:treatment-sec><!--Section generated to contain objects referenced in tp:taxon-treatment.--><fig id="F3" position="float" orientation="portrait"><object-id xmlns:xlink="http://www.w3.org/1999/xlink" content-type="doi" xlink:type="simple">10.3897/zookeys.1281.198593.figure3</object-id><object-id xmlns:xlink="http://www.w3.org/1999/xlink" content-type="arpha" xlink:type="simple">B753A90E-7BA4-5450-B39D-C93379FF85A9</object-id><label>Figure 3.</label><caption><p><italic><tp:taxon-name><tp:taxon-name-part taxon-name-part-type="genus" reg="Luffy">Luffy</tp:taxon-name-part> <tp:taxon-name-part taxon-name-part-type="species" reg="nika">nika</tp:taxon-name-part></tp:taxon-name></italic> sp. nov., habitus and aedeagus. <bold>A</bold>. Habitus, dorsal view; <bold>B</bold>. Habitus, ventral view; <bold>C, F</bold>. Aedeagus, lateral view; <bold>D</bold>. Aedeagus, parameral view; <bold>E</bold>. Paramere, underside. The arrow indicates the articulation on paramere. The black dots on the paramere strengthen the position of the peg setae. Scale bars: 3 mm (<bold>A, B</bold>); 1 mm (<bold>C–F</bold>).</p></caption><graphic xmlns:xlink="http://www.w3.org/1999/xlink" xlink:href="zookeys-1281-247_article-198593__-g003.jpg" id="oo_1670285.jpg" position="float" orientation="portrait" xlink:type="simple"><uri content-type="original_file" xlink:type="simple">https://binary.pensoft.net/fig/1670285</uri></graphic></fig><fig id="F1" position="float" orientation="portrait"><object-id xmlns:xlink="http://www.w3.org/1999/xlink" content-type="doi" xlink:type="simple">10.3897/zookeys.1281.198593.figure1</object-id><object-id xmlns:xlink="http://www.w3.org/1999/xlink" content-type="arpha" xlink:type="simple">D2D86F74-5F8B-5796-88EE-C018E52EC42A</object-id><label>Figure 1.</label><caption><p><italic><tp:taxon-name><tp:taxon-name-part taxon-name-part-type="genus" reg="Luffy">Luffy</tp:taxon-name-part> <tp:taxon-name-part taxon-name-part-type="species" reg="schillhammeri">schillhammeri</tp:taxon-name-part></tp:taxon-name></italic> sp. nov., habitus and aedeagus. <bold>A</bold>. Habitus, dorsal view; <bold>B</bold>. Habitus, ventral view; <bold>C, F</bold>. Aedeagus, lateral view; <bold>D</bold>. Aedeagus, parameral view; <bold>E</bold>. Paramere, underside. The arrow indicates the articulation on paramere. The black dots on the paramere strengthen the position of the peg setae. Scale bars: 3 mm (<bold>A, B</bold>); 1 mm (<bold>C–F</bold>).</p></caption><graphic xmlns:xlink="http://www.w3.org/1999/xlink" xlink:href="zookeys-1281-247_article-198593__-g001.jpg" id="oo_1670283.jpg" position="float" orientation="portrait" xlink:type="simple"><uri content-type="original_file" xlink:type="simple">https://binary.pensoft.net/fig/1670283</uri></graphic></fig></tp:treatment-sec></tp:taxon-treatment>
